# Supplementary material for: The Centiloid Scale in Amyloid PET Imaging: Current Role in Alzheimer’s Disease Diagnosis, Treatment Planning, and Monitoring During Anti-Amyloid Therapy: A Clinical Perspective
Source: Diagnostics (Basel). 2026 Jun 26;16(13):1989. doi: 10.3390/diagnostics16131989 (PMC13359828; doi:10.3390/diagnostics16131989)
Supplement: Supplementary file 1 [file diagnostics-16-01989-s001.zip]

Archive with 1 entries (1 files):
- diagnostics-4294080-supplementary.pdf
